# Supplementary material for: Experience sampling methodology in pediatrics: a qualitative analysis of user perspectives on the PROfeel blended mHealth intervention for fatigue
Source: Front Digit Health. 2026 Jan 2;7:1628823. doi: 10.3389/fdgth.2025.1628823 (PMC12807976; doi:10.3389/fdgth.2025.1628823)
Supplement: Supplementary file 4 [file Supplementaryfile4.xlsx]

## Sheet: Opmerkingen_Maartje
																				finishing touch tabel quotes
eerdere opbouw was
Oorspronkelijke opbouw tekst
Motivation for effort
invloed van fatigue	nog quotes bij te zoeken --> nu niet gedaan maar genoeg te vinden
low expectations	komt duidelijk naar voren, echter wordt niet consistent duidelijk waarom de verwachtingen laag zijn. 1x: vermoeidheid lastige klacht, weinig effect. Er zijn wel veel meer quotes over hoe complex vermoeidheid als klacht is. Relatie wordt door de meesten niet direct gelegd, maar zou denk ik wel de meest voor de hand liggende koppeling zijn
severity	eigenlijk is het meer: wens tot verbetering --> er komt een beetje ernst in terug, maar de wens tot verbetering is duidelijker
confronting	dit is misschien meer het effect, niet de motivatie, om die reden naar ander stukje zetten
awareness	dit is misschien meer het effect, niet de motivatie, om die reden naar ander stukje zetten
annoyance
timing
location
Voorgestelde nieuwe opbouw met eerst mogelijk kopjes
Motivation and effort	Motivation: wish for improvement and effort needed
Motivation
Improvement and effort
wish for improvement and effort
Negative impact fatigue
one hand low expectations ,
> to little confidence in fatigue becoming less?	let op: geen interpretatie, pas bij discussie
> motivation for many (partially) contributing research/others	1
other driven by wish for improvemetn	Maar ik had wel heel veel last van mijn vermoeidheid, dus…ik wilde wel heel graag dat goed doen in de hoop dat dat ook effect zou hebben (P09)
> understanding fatigue	Dat ze dingen ging begrijpen. En misschien haar lichaam beter leerde kennen, of inzag van: oh als ik dit doe, dan... Hè, vooral als je normaal doorbuffelt, heb je dat nooit door. … Maar als je het een keer op papier ziet, of je ziet, hè, feiten (N05)
effort (ESM)
speed (many), easy question, phone	het was gewoon die app je kon maar echt op 1 ding klikken en je kwam bij die vragenlijsten uit en het was gewoon van een paar keer klikken en het was klaar, dus dat ging eigenlijk heel makkelijk, heel snel en er stond niet allemaal informatie, of weet ik veel wat in die app, dus het was gewoon, ik klik hierop, invullen en ik ben klaar dus dat ging heel erg makkelijk, heel erg snel, dus dat vond i…
long period, frequency (some)
location: school, home (many)	Dan wilde ik ook niet in de klas een soort stennis gaan maken met die docent. Dan doe ik het snel dadelijk in de pauze, maar ja, dan moest ze in de pauze doen, die pauzes zijn natuurlijk heel snel om in school, dus dan kon ze ook weer niet met de vriendinnen kletsen, weet je het was wel.. (N08)
oorspronkelijke opbouw van kopjes
Insight in fatigue
value
not new
when insight?	nu geen quotes nog bij gezocht, maar zijn er denk ik wel --> het stukje dat het al tijdens het eerste gesprek kwam maar benoemd door 1. dus dit eruit laten. Veel meer hebben benoemd wat het effect van het meten zelf was
change difficult
> daily life
Insight in fatigue
value is insight, change is difficult
insight and confrontation
the value of insight
value is insight	N02 (ook in oorspronkelijke tekst) : Ik denk dat het P02 wel iets meer inzicht heeft gegeven in ja, hoe ze met die vermoeidheid om kan gaan, ze heeft ook wel daar de dingen uitgehaald die voor haar te doen waren, ook op het gebied van voeding heeft ze toch ook wel het één en ander proberen toe te passen, dus op zich denk ik wel dat, ik denk dat als ze het niet had gedaan, denk ik dat ze nog steed…
insgiht not new
effect
> awareness meten	P10: Ik vond het handig om sowieso ’n beetje terug te kijken naar hoe de dag was, dat is denk ik wel belangrijk, want soms merk je niet dat je niet moe bent, maar kijk je terug en dan denk je, o, ik was best moe deze dag, dus dat is wel hulpzaam om te kijken wat de oorzaak was van de vermoeidheid,
> inzicht gesprek inzicht	N05: Het heeft wel inzicht gegeven. Ik vond het razend interessant om te zien, wat haar gevoelcijfer was en wat dan gekoppeld aan een activiteit... Dat je denkt: oh wacht eens even, hier zit een link tussen
> confrontation meten	P04: het is gewoon confronterend als je meerdere keren per dag op je scherm moet invullen dat het dan eigenlijk niet zo lekker gaat op dat moment en je staat er gewoon best wel veel bij stil, dat je dus net wat anders bent gemiddeld en je weet het ook wel, dat je gewoon wel echt ’n ziekte hebt, maar het is toch gewoon, ik zie het meerdere keren per dag en dan heb je zoiets van ja, ’n beetje confr…
> other things (acceptatie, bewust keuzes maken, geen verschil in moe zijn) some
change difficult
> diverse reasons ( contextual, discpline needed for long duration, spcificity and amount of goals)
effort (veranderen)
noticing effect
prioriteit zien
original
Independence and support	in hoeverre beschrijven hoe het is gegaan, en in hoeverre de mening vangen van mensen hierop? Ik dacht dat de conclusie van eerder was dat de ervaringen zelf ook beschreven zouden kunnen worden
parental involvement
> little
> supportive
> larger role wished for	echter maar 1 quote bij gevonden
friends
shared decision makin
ownership
new
Support and ownershio
Independece, support and ownership
parerntal indepence important	Ik denk dat het heel goed is, dat ze ook iets zonder mama deed en kon doen. Dus ik denk dat het heel belangrijk is, dat het ook zo blijft. … (N05)
stimulerende rol (almost all)	N03"houd er rekening mee, dan kan je het ook soms stimuleren. Bepaalde dingen wat een kind dus niet zo snel uit zichzelf zou doen.
perspectief op leeftijd (puber lastig, juist stimuleren, jonger meer hulp nodig)	zie ook timing bij motivatie --> denjk hier meer passend
beperkt friends
ownership bij patient
>samen beslissen	R: Juist dat laatste. AV neemt je mee aan de hand van het plaatje, dus van de grafiek, daar legt zij uit wat zij daar in ziet en P07 zegt van: dan zie ik er dit in…nou, daar zat niet veel afwijkends in, dat was hetzelfde. Dus dat was heel goed, die ruimte werd P07 geboden om daar ook zelf op te reageren. I: Dat is belangrijk en dat geeft een kind, denk ik, ook wel…die wordt dan ook gehoord met ha…
levensfase	maar ik denk dat het gewoon een kwestie is van prioriteiten en dat dat niet bovenaan het prioriteiten lijstje staat en dat het natuurlijk iets is wat niet voor nu helpt maar wat over een lange termijn zou kunnen helpen en dat dat nog lastig is op deze leeftijd denk ik. (n01
eerste gedachten, niet gebaseerd op volledige quotes van Inge
HCP
Seeing value for the patient
- Fatigue moeilijke klacht, interventie welkom
- Doubtfull on ESM effort
- Moment van aanbieden
- leeftijd
Challenge of ESM requires highly motivated patients
High effort asks high motivation
Conflicting views on age, agency and timing/ eligibility
Scope for care provision
Skills of practitioner
Time, effect & costs
quotes gevonden over confronterend zijn?
denk dat over het algemeen de quotes hier passender zijn en er minder herschreven hoeft te wordfen
iets herschrijven zodat focus op ESM duidelijker wordt
mogelijke alternatieve thema's
Patient value
Care provision: scope and skills
> scope care provision
> skills needed
Need for effectivenes, financing and time

## Sheet: Concept_nieuweTabel
Patient	Agec	Sex	ESM compliance (%) d	Rating effect lifestyle advicee	IO	Relationship to Patient	Age (yrs)			HCP	Function	Sex	Age (yrs)	Experience with PROfeela
	(yrs)									H01	Medical doctor	F	30	Feasibility study: research team
P01	13	M	44	8	I01	Mother	38			H02	Pediatrician	F	51	Attended stage 3
P02	15	F	54	7.5	I02	Mother	55			H03	Pediatrician	M	49	None
P03	20	F	89	3	I03	Mother	47			H04	Pediatrician	M	66	Referral
P04	21	F	40	5	I04	Mother	54			H05	Health Researcher	F	33	None
P05	17	F	61	7	I05	Mother	46			H06	Pediatrician	F	65	Research team
P06	20	F	77	3	I06	Mother	49			H07	Specialized nurse	F	62	None
P07	15	F	35	8	I07	Father	70			H08	Pediatrician	F	42	None
P08	17	F	98	2	I08	Mother	47			H09	Pediatrician	M	37	None
P09a	25	F	99	NA	NA	NA	NA			H10	Specialized nurse	F	42	None
P10	16	F	41	8	I10	Mother	44			H11	Specialized nurse	F	42	None
P11b	21	F	63	10	I11	Partner (F)	22			H12	Pediatrician	M	41	None
P12	18	F	95	6.5	I12	Mother	56			H13	Specialized nurse	F	31	None
										H14	Pediatrician	M	45	None
aP09 did not identify an important other.										H15	Pediatrician	M	57	Feasibility study: referral
bP11 did not participate in an interview.										H16	Pediatrician	F	47	Feasibility study: referral
c Age is the age during the interview, which can differ from the age during PROfeel use.										H17	Psychologist	F	26	RCT: research team
dPatients were informed before the start of the Measurement Period that 70% compliance was sufficient for a good quality life style rapport.										H18	Psychologist	F	62	None
eAnswer to question: how much did the personal lifestyle advice help you [scale 0-10].										H19	Psychologist	F	51	Feasibility study: attended stage 3
Abbreviations: ESM is experience sampling methodology, F is female, IO is important other, NA is not applicable, M is male, yrs is years.										H20	Psychologist	F	58	Feasibility study: research team
										aTime passed since PROfeel experience ranged from 0.5 to 4 years ago. If no study is specified, described experience relates to both PROfeel studies (7,31).
										Abbreviations: F is female, HCP is health care professional, M is male, RCT is randomized controlled trial, yrs is years.

## Sheet: Theme 1 - Patients & IOs
Theme	Wish for Improvement and ESM-Effort
Respondent	Quote
	Impact of fatigue
N05	Chronic fatigue is simply paralyzing. You can't ignore it. Sure, you can push through for a moment, but then things get even worse. (…) At some point, when it gets bad enough, your body makes the choices for you. And that’s when you start losing trust in yourself—because even your body refuses to cooperate. (…) You’re constantly forced to choose between working or attending a social event. Or whe…
P05	Yes, you’d rather have pain than fatigue because, with pain, you feel like there’s at least something you can do about it. But with fatigue, the only thing you feel capable of is staying in bed, and that can just make everything worse. Rest doesn’t necessarily help either, and eventually, you start to give up a little. You just remain stuck, and that doesn’t do you much good either.
N08	Interviewer: So, cycling just wasn’t an option? N08: No. Well, maybe once a week, but after that, it just wasn’t possible, so I became the taxi driver. Yeah… and the schedule is very unpredictable, which makes it difficult, especially in high school. Sometimes a teacher is absent, or the schedule changes, so it was nearly impossible for my work to plan clients. But with a scooter, things were jus…
P09	Mostly time—during the day, I often took naps, and that took up a lot of time. If I had a lecture, I could just about make it to the end, but then I had to go home and take a nap before I could do something fun, exercise, or anything else. So I always felt like I was running out of time. And yeah, I wasn’t feeling great. Whenever I was tired, I preferred not to meet up with friends—I just wanted …
N11	Because I think she has always been a very enterprising person, but it didn’t always work out because she didn’t have the energy for it, or she struggled just to get out of bed—among other things. (…) I would say the fatigue comes from her illness, from having rheumatism. I do believe—she always says this herself—that she genuinely feels better now that she has started adjusting her life. That sh…
N05	While an ordinary person wouldn't notice that, of course. They think: just stretch your legs for a moment, and now you can just… No. You've just been sitting in the same position the whole time.
P05	I don’t just say that right away. I try to approach everything as if I have nothing, and that can have consequences (...) I actually never say when I’m really struggling with something. You know, when it’s obvious—like with an infection—you can see that I’m in pain. Then it’s clear. But if I can’t show it, I feel less of a need to say anything, because, well, you can’t really do anything about it…
P06	P06: But just the fact that research is being done on it, that attention is being paid to it. Interviewer: And when you say attention is being paid to it, what do you mean by ‘it’? P06: To the fatigue symptoms. I know my parents thought: we can give a lot of medication, but that usually doesn’t fix it. There’s a certain helplessness that comes with that—when your daughter can’t get out of bed or …
N08	Yes, she has had juvenile arthritis since she was five, and her fatigue has never really gotten better—only worse—so that is quite concerning. There is a certain group of patients, according to what we heard from the doctor, who unfortunately remain extremely fatigued even when their arthritis is in remission or stable with medication. It really is a significant disability for more children. (…) …
N11	If you’re new to it, it’s quite difficult to understand that someone your age needs to sleep so much, is always so tired—it’s just really hard to imagine.
	Motivation for starting with PROfeel
N02	So I thought, maybe it would be a good idea to do that—for her as well—to gain some insight. Well, the main goal is to get a better understanding, including recognizing patterns that might help reduce fatigue.
N04	In the sense that it might still provide some insight.
P05	I think, on one hand, I was a bit curious to see if I could figure out if there's something I could actually do about it when needed.
N05	Not even insight for us, but mainly for her—that she started to understand things. And maybe got to know her body better, or realized: "Oh, if I do this, then..." You know, when you normally just push through, you never really notice it. … But when you see it written down, or see the facts, then it becomes clear.
P07	Yeah, I just wanted to figure out why I'm always so tired.
P08	First of all, simply because I wanted to know for myself—it could help me understand why I was so tired.
P09	Well, my parents were positive about it [PROfeel study] because they know how much I struggle with fatigue. I know that a friend was a bit surprised, but later, when I moved in with her, she said, "Oh, you actually have much less energy than I thought." Many people don’t really see it because I still show up for my internship, but they don’t know what I do when I get home. So some people were a b…
P10	To find out why I was so exhausted—all the time, 24/7. That was really the main reason I wanted to participate. (…) Yeah, it actually motivated me. What I really kept in mind while filling out my diary were the potential results—thinking about what might come out of it was very motivating. And honestly, there wasn’t anything I dreaded or didn’t want to do. It was purely because I wanted to know, …
N10	Yes, the goal was to gain control over herself — over the fatigue — to get more insight into her activities, I think, yes.
N11	So I think it’s a really smart way to gain insight into how you’re doing and what can help. I also believe there are more apps like this—like menstrual tracking apps, for example—where you can log your symptoms and all sorts of things. I think they’re really useful because, over time, you might start recognizing patterns, and then you can actually do something about them. I think it’s a clever id…
P01	I actually heard that it could help me with fatigue and that I could also help others with it, so I thought—win-win.
P02	Just so things would improve—to have a bit more energy and stamina, you know.
N02	Well, the main goal is to gain some insight—especially into the patterns that might be contributing to fatigue and what could help reduce it.
N03	We didn’t find the app burdensome, and I don’t think P03 did either—I’m almost certain of that. Because you knew that it was something that might help you, so you just did it. Maybe they could use the data for something—either for me personally or for helping other tired kids in general in the future. That alone was motivating. (...) Since you knew it might help you, you did it. And maybe they co…
P05	P05: I think, on one hand, I was a bit curious to see if I could figure out if there’s something I could actually do about it when needed. Interviewer: And doing something about it—what do you mean by that? P05: Well, not necessarily jumping into action right away. Like with lifestyle advice—I wouldn’t immediately go all in. I mean, I’m a teenager, so you can’t expect that from me. But still, see…
N07	Well, the expectation was that something useful would come out of it—something she could work with. Because the app itself doesn’t do anything beyond that—it just has to be filled in, sends notifications, little reminders... That doesn’t matter. But in the end, you get a result, and with that outcome, you could say, for example: if you shift a little more to the left, a little to the right, or ad…
N08	Yes, she obviously wanted to know for herself—she just wanted to get rid of it. She didn’t want to be so tired anymore. And nothing was helping, so she thought, “This is the golden ticket… this is it! Now I’m finally going to feel better.”
P09	But I really struggled with fatigue, so I really wanted to do this properly, hoping it would actually have an effect. (…) Mostly, it was because fatigue was a huge issue for me, and every time I went to doctors, they would say, "Yeah, we don’t really know what to do about that." It was a real problem in my daily life. Ever since I was diagnosed with rheumatism at 12, I had been dealing with it co…
N10	Because she feels that if she does it, something useful might come out of it, or that it could help her. I think that motivation behind it is what helps her stay engaged in filling it out.
P10	Well, there were days when I was so exhausted that I simply couldn’t get out of bed—I couldn’t go to school because of how drained I felt. And I really wanted to do something about that.
N11	Because she really wanted to try going to school, and of course, you can’t just take a nap in class. So I think having a routine and discipline played a role—she genuinely wanted it to lead to something. I believe that helped. (…) The advice stayed in her mind: “Oh yeah, I should try this again because it helped before, so I’m going to do it now too.”
P02	I thought, I'll just see what happens.
P03	I didn’t have very specific expectations about how the app would look, aside from what had been mentioned about it. More like… I don’t think I really expected it to help me.
N07	The goal was clear, and I didn’t expect anything from the approach other than seeing in the results whether it worked or not. I was open to it and thought, “Let’s just see how it goes.”
P08	Beforehand, I kind of had the feeling that I probably wouldn’t find out much. […] Because my doctor told me that there’s still little known about chronic fatigue and how to improve it. And I knew from him that I have chronic fatigue related to my rheumatism, which isn’t good, yeah. (…) So I participated properly and did everything right, but I wasn’t really thinking, “Maybe this will help me,” or…
N08	Yeah, if it doesn’t help, at least it doesn’t hurt.
N10	At least I didn’t really have any expectations—no, yeah, it would be great if it led to something, but I approached it with an open mind.
P12	Because I thought, well, maybe I could get something out of it—maybe. But I wasn’t really sure, and on the other hand, I didn’t exactly expect much.
P01	I heard that it could help me with fatigue and that I could also help others with it, so I thought—win-win.
N01	If it’s not for us, but for someone else down the line, then that’s still a good thing.
N02	What motivated us to do this—I think it’s important. Since she’s at an academic hospital, they frequently ask for participation in studies. I see that as valuable, not just for your own children but for everything that follows. The more knowledge there is, the better the treatments might become.
N03	Because you knew it was something that might help you, so you did it. And maybe they can use it—perhaps for you personally, or if not, then for all fatigued children in general in the future. That’s still motivating.
N04	For P04, the study is very important—being part of research that contributes to understanding fatigue in young people. That’s actually the reason we went to Utrecht.
N05	I always find scientific research important. I just think, if it doesn’t help me, it will help someone else.
P06	So I didn’t really expect it to contribute much to me personally. Maybe just having that knowledge, but overall, if it’s well-developed, it could be very useful for others. And I’ve participated in many hospital studies in the past. That’s the only way to improve healthcare.
P08	Of course, I want to help with the study.
P12	Yeah, the main reason I wanted to participate in the study was because I thought, well, maybe I could get something out of it—though I wasn’t really sure and didn’t have any strong expectations. I also thought, if I can help people, or if my information could be useful to someone, then I’d really like to do that. After all, for me, it’s just a small effort that might make a difference for someone…
	ESM effort
P01	P01: A questionnaire you have to fill out on a laptop, which some departments at WKZ still use. And they are really long. (…) Interviewer 1: And that the [ESM] questionnaire isn’t too long? P01: Yeah, that’s definitely a plus.
P02	Yeah, just because you get a diary entry a few times a day, and you fill in how your day was each time. And after a while, the more you do it, the quicker it starts to feel normal.
P03	But I did fill it out very often. At the start, it might have taken a bit longer, but after a while, I knew exactly which questions were coming. So I could finish it in just two minutes, and in the end, it really didn’t take much time at all.
N05	I think that because it was so short, it wasn’t really burdensome… At least, she didn’t show any signs of that. So to what extent that’s actually true… Anyway, as far as I know, filling out the diary entries went really well—mainly because they were short. From what I understood, it was quite frequent, about four or five times a day. But each entry only took about a minute. So it was just: tap, t…
P06	Yeah, I think the questionnaire was fairly short, so you could get through it pretty quickly. At some point, I even memorized the questions, so I didn’t need to read them anymore—I already knew the order. That made it pretty easy to do. Overall, I’d say it was fine.
P09	Whenever I had the chance to do it, it was done quickly—so that was just fine.
N11	I think it’s really convenient because it didn’t take long to fill out at all.
P12	The app was really straightforward—you could only click on one thing, which took you straight to the questionnaires. It just took a few clicks, and you were done, so the process was very easy and quick. There wasn’t a bunch of extra information or anything cluttering the app. It was simply: click, fill it out, and you’re finished. That made it really smooth and efficient, which I appreciated.
N01	I don’t think the questionnaire was unpleasant to fill out at all. It worked well because he didn’t find the process annoying or difficult—nothing that required too much thought.
N05	N05: And you know, the more choices you have, the harder it might get. If you can just pick black, white, or gray, you don’t have to think too much. Interviewer: No, I get that. So you're saying the diaries basically just flowed naturally? N05: Yeah, I think so… And I believe the strength was in keeping them short. Honestly, I don’t even remember what they looked like.
P09	I found it perfectly fine to do—I didn’t find it unpleasant at all. More like… I think one of the questions was, “What time did you wake up this morning?”—that was easy to answer.
P01	It's nice that it can be used on such a small device.
N04	I think an app is a great fit for young people—it’s quick and easy to use, and you don’t have to set anything up on your phone, so it’s really convenient.
P08	It was just a relaxed app—the way it worked was really simple and easy to understand. (…) You open it, there’s a questionnaire, you complete it, and you’re done.
P08	Because I spend a lot of time on my phone—that’s the first thing. And with the questionnaires, I naturally had my phone on, so I saw the notifications coming in.
P12	The app was really simple—you could only click on one thing, which led straight to the questionnaires. It just took a few clicks, and you were done, so it was actually very easy to use.
N06	I think it would help to have something like, “Well done! You’re making progress—you’ve completed your entries for five days in a row!” A bit of encouragement and motivation, letting users know they’re doing great.
N07	No, like I said—make it more engaging. I heard today is Mario Day, so if you turned it into a kind of Mario-style game, it might work better than just asking dry, straightforward questions.You could even add a challenge to reach the question, for example. But that would require a developer to think, “Okay, how can I make this more appealing to a child who already feels like, ‘Ugh, do I have to do…
P07	P07: Honestly, I found the app boring. It wasn’t like, “Let’s do this!”—it wasn’t cheerful. It was just dull. Interviewer: What made it boring? Can you explain that to me? P07: There’s barely any color, no fun little texts or anything. There are two or three little icons, and that’s it. The rest is just plain white. Interviewer: Yeah, it is very white. Did the fact that it was boring matter to yo…
N08	No, yeah, maybe after a month, it would be nice to get some sort of reward. It sounds a bit silly, but I wouldn’t even know what exactly. Still, even though she didn’t ask for it, it’s cool that people participate in something that’s so demanding—it really was intense. (…) Maybe the researcher could call after two weeks and say, “Wow, great job keeping up with this! Is everything still going okay…
N11	I’m not entirely sure which target group this app was designed for, but maybe… If I look at my students, they’re completely hooked on their Snapchat streaks and BeReal—keeping up with their streaks for as long as possible. Maybe the app could incorporate something similar—a streak system where users see how consistently they’ve completed entries. That kind of reward mechanism tends to work well. …
N05	It was quite intense — I understood it had to be done four or five times a day.
P06	Sometimes, it did feel like a lot—five times a day is quite frequent. You’d think, “Oh no, there’s the notification again… here we go.” But overall, it was manageable.
N07	So again, I think that with the frequency required—every day for four weeks—the app is missing the mark when it comes to chronic fatigue.
N07	Four weeks of ESM questionnaires—that means filling out a demanding survey five times a day for an entire month. If someone is already struggling with chronic fatigue and lacks the energy to engage with things, this isn’t something they’d easily keep up with. It doesn’t encourage engagement, and it’s not particularly motivating. I think that might be why it wasn’t filled out consistently—doing th…
N08	Yeah, the outcome—having something tangible from it, something you can actually use… That afterward, you have a clear goal, you know? I mean, it did have a purpose, but… No, you only get your lifestyle advice really far down the line. And I think—yeah—that’s quite a long wait.
P09	I mainly found it to be a lot. I don’t think each questionnaire took very long, but five times a day still feels like quite a lot to me.
N01	That it remains open at certain times—that’s what has been tricky here, as it often happens during school hours (…).
P01	Maybe a smart idea would be to allow users to set five custom time slots instead of just choosing from three preset ones. That way, you could set reminders at 9:00 AM and 12:15 PM, between classes, for example. That might be something to consider!
P03	Well, for example, at around 9:00 AM, I was usually on the bus, which was fine. But at 12:00 PM, I was often still at school, so I could fill it out later, but I still had to do it on time. I think that was probably the trickiest part.
P02	Then I often couldn’t fill it out anymore, because after a certain time, it wasn’t possible. At first, I was getting quite a lot of notifications in a day (…) Sometimes, I missed a few reminders because I was in class or something.
P07	Because you're at school, dealing with tests, and you end up forgetting it anyway. And sometimes, you just don’t have the time—that’s the issue.
N07	No, she was complaining that the notification sound went off right when she was in class, and of course, she couldn’t fill it out at that moment.
N08	N08: The teachers sometimes got annoyed by it, which is a shame... Interviewer: Yeah? How was that for R? Or did she come home talking about it...? N08: Yeah, she found it frustrating because, well, you know, the coach had already informed the entire teaching team, saying, "This is happening, it might occur in your class." But still, some teachers found it annoying and didn’t see it as part of th…
P09	P09: Mainly because I had a lot going on each day. I had lectures, and I didn’t want to fill it out during class. I think you had to complete it within half an hour… I don’t remember exactly, but… Interviewer: They’ve adjusted that a bit, but it’s roughly between half an hour to an hour and a half… P09: I remember that sometimes I’d be in a lecture and didn’t want to use my phone because I was in…
P10	Interviewer: At what moments was it difficult to fill out the questionnaires? P10: For example, during work or at school.
P01	P01: Um, I was usually out of school at 3:00 PM—no, at 2:15 PM. Yeah, and then, um, I’d get home around 3:00 PM, grab a snack, and then get to work. I’d usually fill it out when it came in. So the 3:00 PM one mostly went well—it was always fine. Interviewer 1: Yes, because apparently—at least, that’s how I interpret it—you were home then... P01: Yeah, I was home. Interviewer 1: ...and you had acc…
P04	Well, at first, it went really well because I thought about it a lot, and I was home a lot, so I did it very often.
P05	I think it was just easier if you were alone in a room or at home than at school.
P06	Interviewer: Okay. At school, you said you had other priorities. Do you remember how it was during the weekend or in the evenings? P06: Yes, I think in the evenings and mornings it wasn’t too difficult. I believe that was the one I filled out the most often, if I remember correctly. Interviewer: And what made it easier to do? P06: That you’re not doing other things, so it doesn’t really disrupt a…
N01	Well, it was the same story during the vacation. We had absolutely no Wi-Fi—zero coverage at that campsite. So I said, yeah, that’s nice and all, but that’s just not going to happen.
P04	P04: Yes, and it’s also nice that you can add your own questions—it’s not some rigid, overly structured app… How do I explain that? It just feels very open. Interviewer: Yeah, and what do you mean by your own questions? That you have the option to choose questions that fit you, or...? P04: Yes, I could add some questions myself, like what I wanted to be investigated. For example, I added a questi…
P09	Interviewer: You said it was very much a collaborative process? P09: Yes, it was. Also because… I think I remember which topic I chose for the questionnaire—whether I feel cold. Because I’m often cold, and I thought: maybe that has something to do with it… Maybe I feel cold because I’m tired, but maybe I’m also tired because I feel cold… What was your last question again? Interviewer: You mention…
P10	I really liked that you could contribute your own input to the questions and sort of create your own questionnaire based on what would help you. I found that very helpful…
P12	They were really simple questions, but what I appreciated was that, in one of the first conversations, I think I had the option to choose from a total of maybe three questions—ones that were more personal to me and relevant to my fatigue. (...) So I found that really helpful, because having a few personal questions mixed in with the general ones gives a bit more insight into fatigue on an individ…

## Sheet: Theme 2 - Patients & IOs
Theme	Value of Insight
Respondent	Quote
P02	Yeah, it has given me some insight into how my days unfold—what’s better to avoid and what works well. It has definitely helped me. It just really helps, you know? It kind of brings back some structure too.
N02	I think it has given P02 a bit more insight into how to manage her fatigue. She took away the aspects that were doable for her, and even in terms of nutrition, she tried to apply some things. Overall, I do think that if she hadn’t done it, she might have still gone straight to bed after school. I believe it helped her break that cycle of constantly giving in to fatigue, and in that sense, it has …
N03	N02: But I would definitely recommend participating. Interviewer: Whether it’s a mother with a son who stays in bed until 3 PM or a daughter... N02: I would recommend it right away. Because when you receive lifestyle advice, you have to commit to following it—that’s how we see it. Otherwise, there’s no point in joining the study. So, naturally, he would start getting out of bed at 8 AM instead of…
N04	I would do that earlier in the process—I think it can be really helpful and provide a lot of insight, especially into the phase we were in a few years ago.
P04	If I had used this app earlier, it would have given me so many insights. And since you don’t have those insights yet, I would recommend using it to gain them—because that’s something this app does really well.
N05	Which led to her saying, “I can’t cycle anymore—it’s just too exhausting.” But through the study, we actually discovered that cycling, for example, didn’t have an impact on—well, I’m not even sure anymore if it was pain or fatigue. But in any case, it didn’t negatively affect, let’s say, her overall rating for the rest of the day. So then we thought, “Oh, it turns out she actually can do it.” She…
P05	Yeah, I think it’s also about realizing that if I’m experiencing discomfort or something like that, I don’t necessarily need to rest—I can still keep going.
N06	Well, I think it really came from the study because it helped her see the connection between her lifestyle and its effects on her body. She realized that certain habits weren’t helping during difficult periods. I believe the study truly contributed to that understanding—it was the reason she could say, “Okay, now I know what I should do and what’s good for my body.” I’m really happy with it. It g…
P06	That with the data from that questionnaire, as you just mentioned, you get those statistics—yeah, that’s really useful to see. Especially if certain patterns emerge and you can actually do something about them.
N08	Oh, I see! It’s basically an app that provides insight into what you do throughout the day—your daily activities—over the span of a month. At some point, it calculates your energy needs, whether you’re losing energy or actually gaining from certain activities. I think it’s a really good system because it makes it clear where improvements can be made. So, yes, you’ve got my approval—keep up the go…
N10	N10: Yes, that it’s helpful in the process and provides a clear picture, especially good advice that can really support someone. Interviewer: And which process do you mean? N10: The process of discovering which lifestyle suits someone best and what advice would be most beneficial.
P10	P10: I think it might be helpful to consider joining the study, especially if someone feels extremely tired every day, all day long. I would recommend it because it provides a clearer picture of the factors that influence daily fatigue. I believe it really helps in recognizing patterns of tiredness.(...) They were definitely helpful because, well, I learned quite a bit about myself while using th…
N11	So, I think it’s a really smart way to gain insight into how you’re feeling and what might help. There are probably other similar apps out there—for instance, I believe there are menstrual tracking apps where you can log symptoms and other details. I think these kinds of tools are really useful because over time, you might start noticing patterns, and then you can actually do something with that …
N04	But I don’t think there were many big revelations—otherwise, she would have shared them. So my guess is that it didn’t really bring much new insight.
N08	Yeah, there weren’t any big surprises—nothing we didn’t already know.
N12	So you had already noticed that she was overly busy—taking on too many activities, almost like a form of avoidance. But when a mother points that out, it’s often dismissed. In the end, though, the study’s results aligned perfectly with what you had already figured out. That must have been both validating and frustrating at the same time. Did it change anything in how she approached things afterwa…
P12	It’s very open-ended—you get out of it what you put into it. If you fully commit, it can be genuinely helpful. I’m not quite sure how to phrase it, but maybe if I had approached it differently, like in a way that suited me better, it might have been more beneficial. I can definitely see how others might gain something from it, and ultimately, I did too. It made me more aware of busyness and fatig…
N01	It didn’t make him more tired—it wasn’t something that bothered him in that way. I think he might have even had moments where he thought, “Actually, things are going well,” or “No, I’m doing fine.” So, not in a negative direction at all. If anything, it probably gave him a sense of, “Yeah, this is good, I’m content with how things are.” That’s more likely how he felt.
N11	Interviewer: Did you think it had an impact on P11 herself? That she was really engaged in tracking the measurements? N11: No, maybe at times—a bit of awareness, like, “Oh, I’m struggling to get out of bed again today.” So perhaps that. Maybe more of a realization like, “Oh yeah, this is what my reality actually looks like...”
N11	Interviewer: And this awareness—do you see it as something positive, negative, or neutral? N11: I think it’s positive. Sometimes, it can feel a bit sad to reflect and realize, “Oh, things aren’t going great right now.” But in the end, I do think it’s a good thing. It allows you to see progress, which makes it valuable. Interviewer: So, if I understand correctly, you’re saying it’s positive becaus…
P04	P04: Well, at the beginning, it was really good because I was thinking about it a lot, and I was home a lot, so I used it frequently. Later on, as I mentioned before, I did it less often—I didn’t always feel like filling it in. The questions are about how you feel, and sometimes you just don’t feel like recording that you’re having a bad day. It’s not like I skipped it entirely, but there were mo…
P06	It wasn’t necessarily that I found it overwhelming, but more that I just didn’t want to focus on it—it wasn’t really relevant at that moment. (...) Like I said, if you’re not sick, you don’t have to think about it five times a day. That’s something I found really difficult at the time.
N06	P06’s mindset is that when things are going well, they’re going well—so she doesn’t want to be constantly reminded of her rheumatic condition. Ultimately, that’s why she stopped using it. She doesn’t want to carry the daily burden of feeling labeled by her illness. And honestly, I completely understand that perspective. She should focus on enjoying life and doing what makes her happy—that’s the m…
N12	She keeps it mostly to herself. I remember her saying during the study discussion that receiving those notifications constantly reminded her of it. P12 still hasn’t fully accepted that she has juvenile rheumatism, so when she says, “I’m reminded of it every time,” she means it in a negative way.
P07	That sounds incredibly frustrating—wanting answers and still feeling stuck in the same place. Constant exhaustion can be so tough to deal with, especially when it feels like there’s no clear solution. Have you been able to explore different possibilities for what might be causing it? Sometimes even small changes in routine, nutrition, or stress management can make a difference. I hope you're able…
N08	Recognition is truly important—fatigue is often dismissed with a casual “Come on, you’ll manage,” especially by school and the environment. It’s difficult for people to grasp what it’s like to come home from just four hours of school and genuinely need to sleep for an hour. It’s not something easily visible. And with R, it’s even harder—she always seems to push through, so it’s not obvious. That’…
N05	I really wish that P05 would just accept it and stop resisting... But that hasn’t happened. There’s still a lot—still dark and angry. It’s getting a little better, but it’s still there. Though, it’s nothing compared to three or four years ago.
N06	So, I accept it, and I think that acceptance has been the biggest gain from this whole study for us. P06 acknowledged, "Okay, this is part of me. I know what I need to do, so if things aren’t going well, I have the tools in my toolbox to handle it." At the same time, she says, "I accept that sometimes I’ll have to pay the price for it. But I’d rather deal with that than live like a monk and miss …
N08	Yes, the acceptance—definitely. That really helped, and I’m truly grateful for it. Of course, it didn’t change the fatigue or make it any better, but it did bring acknowledgment and acceptance. It’s the realization of, “Yes, this is it—this is simply part of me now.”
N11	I would say that the fatigue is caused by her illness—by her rheumatism. But I do think, and she always says this herself, that she genuinely feels better now that she has adjusted her lifestyle. She has followed the advice given and is much more mindful of her own needs now. She no longer feels the pressure to do everything just like others her age, and that has made a real difference.
N06	Because it really helps you make more conscious choices.
P10	So that I can avoid them a little, but also learn how to deal with them. Yes. Also, maybe reduce them a bit or make choices about certain things—what’s better for me to do, what’s better for me to avoid.
P02	Yes, in the end, I did have a bit more energy throughout the day.
N11	N11: She’s definitely feeling much better now—she’s more energetic and genuinely enjoys things a lot more. She’s no longer just sleeping all the time, which is a really positive change. You can tell she’s enthusiastic about what she does and speaks about it with passion. You also see this reflected in her student association—she has ambitions. She’s aiming to become president and has all sorts of…
P12	Interviewer: Yeah, if a peer who also experiences a lot of fatigue asked about PROfeel, what would you tell them or how would you explain it? P12: Well, I’d just explain it practically—how it works and what the benefits are. I’d also mention that it’s not some huge, dramatic change, so you don’t have to completely adjust your life. But if you make small changes over time, it can really help with …
	Lifestyle change
P09	[about different intervention] What I notice now is that I get support, and every time I see her [current therpist], I immediately schedule a new appointment—always every three weeks. We agree on what I will focus on for the next three weeks, and then I see her again. It’s not just over the phone; I actually go to the hospital and meet with her in person. She asks, “How has it been going? Do we n…
P01	[about lifestyle change] I still have the same struggle—like, oh, how am I going to do this?
P06	Yeah, I did it for four weeks, and some statistics came out of it. After those four weeks, I started feeling better, and the symptoms disappeared. So I didn’t follow the advice for very long—probably not long enough to see if there would have been real improvement, since the issue kind of resolved itself.
P09	In this study, multiple things were tackled at the same time, which didn’t quite work—it wasn’t specific enough. I think the most important thing is to focus on one change at a time. At [different intervention], I started by cutting out naps during the day, which was really difficult for me. But I was allowed to keep everything else the same—like going to bed a little earlier in the evening if I …
P12	I did give it a try, but I found some things a bit unclear—like it really depended on how you interpreted them. Of course, you have to do it yourself, but it also depends on whether you feel like it that day, how things are going, and all that. So I did work with it, but during that period, I didn’t engage with it much because it felt too general. I kept thinking, “Well, okay… but what am I reall…
N01	But like I said, it was really difficult at the time, especially since he didn’t have his bike until February and was home two days a week. That definitely reduced his social interactions quite a bit. Interviewer 2: So that goal was quite challenging given the circumstances, especially the logistical aspects? N01: Yeah, and I hadn’t realized that during the conversation—otherwise, maybe it’s some…
P06	But if you’re younger and your parents can offer more support, then you generally have a more stable life, which can make it much more beneficial.
P06	I’m quite enthusiastic about the app, but I think it really depends—not on your life stage, but on your medical condition. In my case, it just didn’t quite align, because I think I was getting better right when the advice came, so I didn’t actually do anything with it. But I do believe that if it had come at a time when I was really sick, I would have been able to apply it much more effectively. …
N06	Again, it was during the lockdown, and there weren’t many distractions at the time, so she managed to stick to it for a while.
P09	[about searching for the right aids to enable implementing the lifestyle advice) I was really trying to figure it out on my own, but I couldn’t find what I was actually looking for—so that made it a bit difficult.
N11	But when she started working, it became more complicated. If she had a night shift, she would go to bed early in the morning and end up staying in bed all day. That completely changed her sleep pattern, making it harder to get a clear idea of how things were actually going with her sleep and rest.
P02	Yeah, at first, it took some getting used to because my routine had always been to take a nap after school to recover. So that was definitely an adjustment. In the beginning, I found it quite tough, but after a while, I got used to it.
N08	She didn’t follow up on that, and when it came to schoolwork, she mentioned that breaking it up into smaller parts might be more practical for her. But then P08 said, “That’s not how I work. I always work with deadlines—that’s just my learning style.” Changing that completely just to see if it would work didn’t make sense to her. She told her mom, “It just doesn’t work.” Everyone has their own wa…
P08	Taking breaks so often feels like too much—it just makes everything take longer. I’d rather work in one go instead of stopping constantly. It’s just difficult because my sleep is never consistent. Sometimes I have a lot of pain, and I just can’t fall asleep. Other times, I might be watching a movie, or if I’m staying over at a friend’s place, my routine is completely different. On weekends, I oft…
N11	I think it’s partly about discipline. For example, with the afternoon nap, she would feel really tired and really want to sleep. But then I’d have to remind her, “It’s already past 3 o’clock,” and she’d think, “Okay, never mind.” Over time, it just became a habit that she wouldn’t sleep after 3 anymore.
P09	Yeah, and I think it’s especially difficult to stick to it—it needs to have strict rules. When I’m really tired, I tend to allow myself more leeway, like, “I’m exhausted, so I deserve a nap.” But if the rules are super strict and clear, then I know: “Okay, if I take a nap now, I’m actively choosing to break the rules.”

## Sheet: Theme 3 - Patients & IOs
Theme	Support and Ownership
Respondent	Quote
N02	Interviewer: Did you notice anything yourselves while she was using the app? N02: No, only occasionally—she would ask something once in a while, but I don’t really remember exactly what. Sometimes, it was about not fully understanding a question, or something like that. But it didn’t happen often. (…) I think she liked that she could handle it on her own and that we didn’t have to get too involve…
N03	Because I never answered the app for her or looked into it myself. Occasionally, she would ask me something—like, “What do you think?” But in the end, I couldn’t answer for her.
N03	Maybe I should have been a bit more involved, but on the other hand, I also think—look, P03 is an independent young woman, mature and self-sufficient. She gets things done, and I had trust in that.
P05	P05: Yeah, it was just fine. And if my mom or dad showed interest and asked about it, I would answer, but I wasn’t constantly running to my mom saying, “Mom, I just filled this in.”. I didn’t do that—I just filled it in, and whether my mom knew about it or not, that was it. Interviewer: So, it sounds like it was really something you did on your own, without your parents getting involved? P05: Yea…
P05	I would keep in mind that you’re working with teenagers, and communication with them can be challenging. For example, if you’re speaking with a teenager who is always accompanied by their mother or father, communication can become even harder. Unless you’re speaking one-on-one, it might be more complicated. I’m used to my mom quickly speaking on my behalf, and only in the past year have I started…
N05	She says: "Yeah, Mom, you answer for me." So it’s really good that we also separate things—her on her own, me on my own. And sometimes, that’s just necessary.
N05	[About ESM-questionaires] But it was only about a minute or so—just quick, rapid-fire responses. And I was never actually present for it.
N05	I think it's really good that she also did something without her mom and was able to do so. So I believe it's important to keep it that way.
N05	And I wouldn’t immediately know exactly how parents should... well, learn to let go and allow their child to experience things on their own.
N06	Well, I think perhaps more as a guiding presence from the sidelines. We kept asking whether she was still filling it in, whether it was working for her, and what she thought about it. But we never directly intervened. We felt that, in the end, she had to want it herself.
N06	I really left it up to her. She was already at an age—she was 18—where I felt she had to want it for herself. We always tried to let her take the reins as much as possible. Of course, we gave advice on what we would do, but we also made it clear that she had to stand behind it herself. After all, it’s her story, her body, her illness, and she’s the one who has to navigate it. So, we didn’t push h…
N07	The PROfeel-Practitioner didn't focus on me, but focused on [daughter], (..). I think that's really good because it gives the child a platform: “hey, it's about me, which is great. It's not my dad who has to say something, but I can do it myself.”
P10	Interviewer: And would you want to involve other people in this—filling in the diaries or following the lifestyle advice—or is this more just for yourself? P10: I think it’s mostly for myself. Because, well, I’m the only one who actually experiences my day.
N12	Interviewer: Can you recall when exactly she was filling in the app… when she was using it? N12: Yeah, I was never there for that.
N01	Yes, definitely encouraging them to step outside—guiding them toward making plans, suggesting, “Hey, try to arrange something, see if you can meet up.” Helping to nudge them in that direction without forcing it.
P01	My mother had placed that note with the advice right on top of my desk. It was there as a visible reminder—something I couldn’t overlook.
P02	Interviewer: Did you need any help with it [lifestyle advice]? P02: Yes, sometimes my mom would say, “Don’t go to sleep, okay?” But overall, it went fine.
N02	No, of course, we talked about it. Like—well, look, the advice is there for a reason, and it’s meant to help you. So, yes, we did try to provide some guidance in that regard. (…) Yes, we did try to steer things a little, encouraging her to follow through with it in that way.
N03	Then you can sometimes encourage it—certain things a child wouldn’t easily do on their own.
N05	Yes, well, implementing it. In that case, it was easy because I was always the one driving. But we also started taking small, enjoyable bike rides. At first, she found cycling terrifying, so we did it together. Or inviting a friend over—that’s something we didn’t do, but I could imagine that being helpful. My role in all this was also about setting boundaries in other areas. Saying “No, you can a…
N06	Encouragement was important. When she did follow through, I made sure to tell her that I truly admired her effort and that it was benefiting her. Naturally, you ask, “How do you feel? Is it making a difference?” I was curious to see if she felt any improvement after two, three, or four weeks—whether she was noticing any change. (...) The main thing was offering praise when she actually did it, be…
N07	N07: No, just occasionally nudging her to do it. And secondly, the app often malfunctioned, so I had to make sure it got reinstalled and fixed. But beyond that, she did everything herself. Interviewer: How did you feel about that nudging? Did you enjoy doing it, or did you feel…? N07: No, it’s just part of it—it’s normal for a fourteen-year-old. They have other interests besides filling out an ap…
N08	Just keeping the conversation open with her—letting her know that she always has the choice to stop if she wants to. That it's entirely her decision. Also reassuring her that the researcher has said it’s okay if she skips a submission, submits it a bit later, or even chooses a different approach. But she thrives on structure—that's just who she has always been. So even if you tell her that flexib…
N10	N10: Yeah, well, in the tips and advice she received, we definitely helped her stick to them and provided some guidance along the way. (...) Interviewer: And was that necessary? Did she need support with that, or how did you determine that she needed encouragement or help? N10: Yes, mainly in slowing things down a bit—reminding her that “No” is also an answer, and that taking care of herself is i…
N11	So I wanted to learn more about it myself, and I think that’s why I started asking more questions—like, “Hey, how does that nap work? Are you supposed to take one in the afternoon or not?” That kind of thing.
P02	I can manage independently now, but if I had started a few years earlier, my mom would have had to help me.
P05	For example, with lifestyle advice—I didn’t jump in fully right away. I mean, I’m a teenager, you can’t expect that from me. But still, you start to see whether you can make a difference for yourself, and over time, that difference grows. And maybe, as a result, you actually start feeling better—less tired, more balanced. That’s the goal, right?
N05	N05: Getting older definitely helps with that—you start realizing what truly matters and what doesn’t. Interviewer: In terms of making choices? N05: Yes, exactly. Interviewer: And perhaps making wiser choices? N05: Yes, and also choosing for yourself—prioritizing what’s right for you.
N05	N05: Not even insight for us, but mostly for her—helping her understand things, maybe even getting to know her body better. Realizing, “Oh, when I do this, then…” Because when you’re just pushing through life, you don’t always notice these things. But when you see it laid out on paper—when you see facts—that can change things. Interviewer: Yes, and what do you mean by more for P05 and less for yo…
P06	I think at this age, you can take a more active approach—saying, “Okay, I’m tired, but I’ll handle it myself,” rather than just letting it happen to you like when you’re younger. Now, if I’m struggling with something, I know I can do something about it. Whereas when I was 14 or 15, I would get really frustrated but didn’t understand why.
N08	Also, to occasionally encourage and motivate her, because she’s right in the middle of puberty, which makes it difficult. She might just think, ‘Oh, I’m done with this.
N12	If a child is younger, you can simply tell them, "You're eating at home tonight, that’s it. You’re sitting at the table." That way, you can better support them with things like nutritional advice and track whether it makes a difference. But because of her busy schedule and everything she has going on, I can’t really influence that. (...) Personally, I think—and I’m sharing my opinion unsolicited …
P01	That makes sense—it’s not about avoiding people looking over your shoulder, but rather the sheer number of questions that came your way. Constantly explaining things, especially in the early stages when everything is new, can be exhausting.
P01	Well, then I just take a moment, then I step out of the room. Then I fill it in, for example, in the restroom or something. They know that I have that questionnaire, but they don't know what the questionnaire is. Actually, that's not a problem, I just do it myself.
P02	P02: No, not really. Usually not. With some things, yes, but when it comes to that, I don’t really care what they [friends] think. Interviewer: So with the app, its usage, and the advice—you didn’t care? P02: No. Interviewer: But with other things, you did? P02: Yeah, not that I let it influence me, but sometimes I think, “Oh, okay.” Yeah.
N02	I don’t know if her friends know about it. She’s not the kind of person who openly talks about her illness—whether at school or during hockey. Not many people are aware that she has it, and that’s how she wants it to be. She just wants to be like any other kid. So, I don’t think she has shared it widely—maybe with her closest friends, but beyond that, not really.
P04	P04: I just felt it was necessary to tell people about the research in general, but I didn’t feel the need to go into detail and explain exactly what it was, step by step. I was also focused on other things, and I think I preferred talking about those instead. Interviewer: Do you think there was a barrier to discussing it, or was there something that made you not want to? P04: No, I don’t think t…
P05	I didn’t really try to hide it or anything. But if people asked about it and I liked them, I’d say something like, “It’s for a hospital study.” If I didn’t like them, I’d just say, “Yeah, it’s none of your business.” It just depended on the situation. I don’t think I struggled with it much.
P05	No, but I—yeah, no—I just don’t really share those kinds of things, like what I’m doing or whatever. I just think it’s none of [teachers’] business because it’s not like I talk to them every day or anything. (...) I’m not exactly an open book.
P09	Not because I'm ashamed or anything... but it's still something private, and I don't want to share it with everyone."
P09	Interviewer: You said it was very much a collaborative process? P09: Yes, it was. Also because... I think I remember which topic I chose on that questionnaire—whether I feel cold. Because I often feel cold, and I thought, "Maybe that's connected... maybe I feel cold because I'm tired, but maybe I'm also tired because I feel cold." What was your last question again? Interviewer: That you said you …
N07	So that was really good, the space that was given to[daughter] to respond herself. (…) “I’m not here for nothing, I’m not just a patient. I also get to have a say.” And that is really important, even if they’re only 14.
N08	Yes, those were good conversations—very open. They were really valuable discussions. I think she articulated well what she observed… you know, it was more about measurable aspects. And she also asked P08, "Would you like to adjust anything in your journal or make any changes?" Yeah, I thought they were good conversations overall.
P09	That was very much a collaborative process, which was really nice.
P10	Interviewer: Nice. How did you come to that lifestyle advice? Was it the [PRofeel practicioners]’s decision, yours, or something you decided together? Who actually determined what you had to do? P10: I think we decided together. She had researched what might help in terms of lifestyle advice, and together we came to the decision to give it a try.
N11	I think it was beneficial for her—because you worked towards it together. It wasn’t just advice being imposed on her, so I think that definitely helped. It was something she was involved in and gradually worked towards, rather than a doctor just telling her, “Okay, you have to do this now.” That’s absolutely something she wouldn’t respond well to. She’d think, “Oh, I have to do this? Well, then I…

## Sheet: Theme 1 - HCPs
Theme	Balancing Patient Value and ESM-Effort
Respondent	Quote
	eligibility
HCP01	But then you have to systematically ask about it in the consultation room and offer it afterward. Or you could use a screening questionnaire, like we do at WKZ, and then determine based on that who would be eligible.
HCP05	But I think there should be some kind of screening trigger—so people aren’t just randomly signed up. There needs to be an intake process to set things up properly. It’s not just a matter of downloading and starting. That means certain activities are required, which in turn means a person and time investment. I think that makes it unrealistic to say, “Anyone at WKZ can use it right now.” Even thou…
HCP14	I would start with anyone who has an abnormal fatigue score, but you need to verify that first. (...) You need to check whether they are indeed more fatigued than normal, and then you can discuss: "Hey, we might have a treatment for that. Something you could try." Not everyone will participate, of course, but I think some of them will be open to it.
HCP18	That you primarily initiate this at the beginning of the process as a kind of semi-diagnostic tool to gain insight into fatigue.
HCP10	I think you get the most benefit if you introduce this relatively early in the chronic journey. If someone has been dealing with chronic fatigue for a long time, it can be quite difficult to achieve improvement through self-help—because they are already stuck in certain patterns, making it extremely hard to break out of them. So, ideally, you would implement it earlier, almost as a preventive mea…
HCP12	I think the severity of the symptoms could play a role. If they are too mild, the patient might not be well-suited for PROfeel, because they wouldn’t track their progress consistently—just in theory, that is. And if the symptoms are too severe, it wouldn’t be suitable either, because PROfeel wouldn’t be manageable for them.
HCP09	It really has to be children who have the necessary level to answer the questions properly. There are quite a few patients who wouldn’t be able to do that themselves. Intelligence is definitely a requirement, I think. Otherwise, parents would have to help—but that’s obviously not the goal; they need to be able to do it on their own.There are also quite a few young people who are either extremely …
HCP17	But there’s an immediate limitation to that—it only works up to a certain point. I’ve had participants who were struggling so much with their symptoms that they simply couldn’t keep up with the journaling. It demanded too much from them. So there is definitely a threshold for how severe the symptoms can be before this approach becomes unmanageable.
HCP04	So, if someone has a low total fatigue score but still experiences significant fatigue symptoms, PROfeel can still be used—as long as you keep an eye on whether the low total fatigue score remains consistent.
HCP08	I think most do feel a genuine responsibility to identify the issue, guide patients in the right direction, and ensure that there is no clear medical cause before proceeding.
HCP01	I think both factors are necessary—you need to score as fatigued but also feel affected by it. Otherwise, gaining insight wouldn’t be very useful, because you probably wouldn’t do anything with that information. No.
HCP07	Not everyone experiences fatigue, and not everyone is socially affected by having a chronic illness. So the question is—who qualifies? Does this become a standard approach, or do we set a threshold, where only those who report these issues get support?
HCP16	At the very least, if they are personally affected by it. I wouldn’t want to burden a child with something if they don’t see it as a problem or experience any difficulties. If there’s no real reason to take action, I wouldn’t offer something extra unnecessarily.
HCP17	I think the severity of the symptoms can play a role. If they are mild, the patient might not be well-suited for PROfeel, as they may not consistently track their progress.
	(expected) effect
HCP06	The insights they gained were really interesting—sometimes they’d say, “Oh, I already knew that, I didn’t need to do this to figure it out.” It was something they had known for a long time. But that’s funny in itself, because then you wonder—if they’ve known this for so long, why is the issue still there? Why haven’t they done anything about it? You can explore that further. For some, though, it …
HCP06	That they gain more insight and, through this, have more tools for self-management.
HCP06	What you measure with PROfeel is behavior, because you’re monitoring what happens in real time. That gives you a completely different insight than you would get from questionnaires. Ultimately, through those analyses, you start to see relationships between your main symptoms and your behavior—and the hope is that with this insight, you’ll recognize which levers you can adjust to reduce symptoms. …
HCP11	You gain much more insight into what’s going on, the various factors affecting a young person, and what causes them to feel the way they do at specific moments. And most importantly—what they can do with that information. I believe it ultimately contributes to improving their quality of life
HCP02	I would primarily want to use it to identify relationships between activities—or the lack of them.
HCP18	It serves as a semi-diagnostic tool—providing insight into your fatigue, how it fluctuates, and offering practical advice based on that.
HCP13	And when, how often, and in what situations they experience fatigue—and how it connects to other factors, rather than just general well-being, how they woke up, or how their day is unfolding. Sometimes teenagers frame fatigue as an ever-present, unavoidable condition, which makes it feel heavier. But if they gain more insight, they can better pinpoint what it actually looks like. I think that wou…
HCP10	I think it’s really beneficial for them to actively work on something themselves and gain insight into their patterns and what they do. Especially in the relatively early stage of their illness, this could help prevent many problems in the long run.
HCP14	But that is, of course, incredibly insightful. Because you're going to discover patterns that the patient didn't even know existed. So, naturally, you're going to provide the patient with insight into where the fatigue comes from and what helps to address it...
HCP01	Yes, so I think the first step is getting people to identify the problem. If you discuss this within your professional group, many will likely encounter fatigue as an issue in clinical settings—and struggle to get a handle on it. I also believe that the more frustration people personally experience over a specific problem, the more willing they are to take action. From what I see in [name hospita…
HCP05	I’m not entirely sure what kind of care they receive beyond the screening through [Patient reported outcome measures]. I know [pediatricians] struggle with what to do when an elevated questionnaire score comes up—how to interpret it and take action based on it.
HCP09	Start with a clear problem statement—every pediatrician likely recognizes a patient with a chronic illness experiencing fatigue and understands the challenge of what to do about it.
HCP01	Yes, so, let’s say you now have a tool in hand that lets you tackle a problem you previously couldn’t quite get a grip on. And also, the things that you know might work for fatigue, but for which it’s difficult to motivate the patient—this tool could offer a way in. A way to find motivation, or… motivation for treatment. Yes.
HCP07	It's one of the hardest things to tackle—fatigue. Because even when the condition itself is completely stable, and everything seems to be going really well, there's that fatigue, that constantly dragging fatigue, that just lingers.
HCP08	Absolutely, yes. Fatigue is a major issue—and sleep too. It’s something many colleagues struggle with—how to handle it, what to do as a healthcare provider when a patient is exhausted
HCP18	But when treating fatigue as a problem, the goal should be to help people focus on their value-driven goals, rather than constantly obsessing over how tired they feel and how frustrating their fatigue is. That intense symptom-focused mindset is something you want to move away from. However, tracking fatigue 4-5 times a day keeps them locked into that focus—so there’s always an uncomfortable tensi…
	Effort
HCP20	Well, look, children, of course, aren’t going to fill it in five times a day—we already know that from the study. They just won’t do it, and then there’s also the question of whether it’s even healthy to log your symptoms five times a day. For example, we have <>. So, I would say it should definitely allow for less frequent input. The app should be adjustable so that users can decide how often th…
HCP19	I think it’s a great tool, but I’m not sure if tracking five times a day for four weeks is really necessary—it seems quite intense. I’ve noticed that we tend to focus a lot on symptoms and complaints. We already know this from CTG, but even in regular conversations, we sometimes don’t ask enough about positive aspects. Especially when considering young people—they often respond to negative reinfo…
HCP09	I’m not sure whether adding a reward system would really help this group. For example, if they complete the app three times a day, they could earn points, and by the end of the process, if they’ve accumulated enough, they’d receive some kind of reward. I think this group might still be somewhat receptive to that kind of approach.
HCP19	What it would add is a way for the patient to receive direct feedback themselves. I think that’s something for the future. For example, if they’ve made agreements on what they’re going to do, they could track those actions in the app—like “I did this” and “I completed that.” Then, rewards or stars could appear… I don’t know, but something that incentivizes young people.
HCP01	So you need both—children acknowledging, “This is a problem I want to work on,” and a certain level of internal motivation to keep using the app consistently over a few weeks.
HCP05	A strong intrinsic motivation from the patient is necessary; without it, they won’t complete the diaries, and you won’t get a reliable profile. In that sense, it depends on patients experiencing enough issues to want to take action themselves. If someone has that intrinsic motivation, I think you can indeed provide a very valuable and personalized piece of advice.
HCP13	Yes, I think children are mostly motivated by what they can gain from something. So it needs to be super clear for them—what’s the goal, what’s in it for them? If they can connect with that, it will boost motivation. Since using the app requires a decent amount of effort, having a clear understanding of how it benefits them makes a big difference. That clarity is essential
HCP17	For many patients, it also serves as motivation to actively engage with change. The report provides specific action points, making it clear—“Look, if you try this, it seems like these aspects could improve.” Setting concrete agreements and encouraging them to experiment with different approaches fosters motivation. Patients become more willing to take action, adjust their behavior, and see if it …
HCP06	You engage patients when it involves something truly valuable to them. That first conversation—the one where PROfeel is introduced—is something we haven’t discussed much in the workflow. We’ve focused a lot on the feedback moment, but the moment of introduction is perhaps even more important. That’s when you ask: What matters to you? What challenges are you facing? What do you want to track? One …
HCP16	The key requirement is that there must be a real need from the patients. We’re not going to force anything on them—they already have so much to deal with. But if they express interest and see value in it, then of course, we’ll support them. And in those cases, it actually tends to work quite well.
HCP17	To what extent do they feel limited by their symptoms? (...) I’ve noticed that patients who struggled the most with their symptoms tended to be the most dedicated when it came to keeping up with their journals. Meanwhile, those who were doing relatively well seemed less motivated to consistently track their entries.
HCP01	Patients have a strong need—and rightly so—to feel heard and seen for who they are as individuals, with their unique qualities, strengths, and challenges. This is precisely where PROfeel excels—it’s not a one-size-fits-all approach. Instead, it’s personalized, looking at you as a person, your data, and how things work in your life. Rather than just those five minutes in the hospital, it observes …
HCP13	I can easily imagine that children, well, yes, there’s a difference between primary school age and secondary school age. I think younger children might need some assistance in understanding and answering the questions properly. Secondary school students, on the other hand, can likely manage it much more independently. Still, I can see that while the responsibility for inputting or using such an a…
HCP19	With teenagers, you can generally work quite well with a PROfeel-like intervention. (...) They can be motivated to engage and experiment within a structured approach. But when it comes to younger children, that becomes much more difficult to do one-on-one with the patient. In those cases, you become far more dependent on family dynamics.
HCP15	Yes, I think age plays a significant role. With children aged 12-18, you’re likely to achieve more with these kinds of interventions compared to 6-12-year-olds. Perhaps at later ages, it becomes even easier—but it’s clear that success varies across different age groups. Some age groups are simply more receptive to certain approaches than others
HCP09	There’s no set timeframe for this—you need experience with a number of patients to truly see what it brings you. And how fast that happens? Well, that’s uncertain. There will definitely be failures—it won’t work for everyone. But having a few successful experiences can make a big difference
HCP12	There’s no set timeframe for this—you need experience with a number of patients to truly see what it brings you. And how fast that happens? Well, that’s uncertain. There will definitely be failures—it won’t work for everyone. But having a few successful experiences can make a big difference.
HCP16	You know, we wouldn’t move forward with it if it wasn’t supported, if patients had no real need for it, or if the RCT showed that its effectiveness was questionable. Those kinds of factors, of course, don’t help in making it a viable approach.
HCP06	Ultimately, it’s about developing personal autonomy—and that only happens when people feel recognized for the issues that matter to them. That’s why the initial conversation about PROfeel, as well as the feedback discussion, is so important. Those moments ensure that the patient feels seen and understands how this intervention applies to their own life.
HCP04	Yes, so the patient needs to feel that these types of symptoms are manageable, that they can handle them, and that, at the very least, they’re acceptable. It’s also about understanding that—this is part of their experience, but they can cope with it. And most importantly, it should feel okay to talk about it, to express frustrations, and to recognize that there might be something that can be done.
HCP17	The most important thing is to gain more self-insight, and therefore also more awareness that there are things the patient can do to reduce symptoms. I don't think lifestyle advice necessarily solves this, but it gives the patient the experience that to a certain extent, they have control over their symptoms.
HCP06	I think one key requirement is that people need to feel in control of their own health. That should be established beforehand—because if they don’t feel that sense of autonomy, then that’s where the conversation needs to start. You have to explore how to strengthen that sense of control before introducing such an intensive intervention.
HCP06	You have to fully realize that this app is just a tool—nothing more. Ultimately, it’s about developing personal autonomy, and that only happens when people feel recognized for the issues that matter to them. That recognition is key in both the initial conversation about PROfeel and the feedback discussion
HCP04	Yes, so the patient needs to feel that these types of symptoms are manageable, that they can handle them on their own. I wouldn’t necessarily call it acceptable—that might be too strong a word—but at the very least, they should be able to think: "This is part of my experience, and I can deal with it."

## Sheet: Theme 2 - HCPs
Theme	Role in intervention
Respondent	Quote
HCP08	I think the primary care provider or a dedicated team should handle this. Right now, it still feels a bit theoretical—figuring out how it would best fit within our organization. I can’t personally see all fatigued patients on my own. That would be ideal, but it’s just not feasible—there are probably too many cases, and I have too many other responsibilities. So while it might seem easy to say, “J…
HCP12	I would say the treating doctor—yes, that could work. It fits well with how doctors often approach things: If they have a solution, they’re willing to bring up the problem. But if they don’t have a solution, they’re less inclined to discuss it. That mindset plays a key role in how issues get addressed in practice.
HCP13	Yes, I think it definitely starts with the doctor. Psychologists only step in at stage two, once there’s an indication for further intervention. It shouldn’t begin with us—otherwise, we’d likely miss a lot of patients with chronic fatigue. So the doctor plays a key role in recognizing when a child or adolescent might be a good candidate and explaining or presenting the option.
HCP12	And I think it’s crucial to create support for this among the pediatricians and medical assistants—since they’re often the ones running most of the outpatient clinics. Their involvement is key to ensuring the initiative is well-integrated
HCP02	I can imagine incorporating it directly into the care pathway, giving it a formal place as a standard part of our healthcare—rather than using it only on indication. It could also help if it were integrated into the EPD, so that the outcomes are easily accessible within the patient records. That kind of formalization would ensure it becomes a structured and recognized component of care.
HCP05	Every department has its strengths and challenges, which present certain obstacles, and an existing structure cannot simply be adopted by every clinic. Therefore, it is not a universal solution to implement it more broadly in the same way. For some patient groups, it may not be desirable to have them visit the clinic at regular intervals and to always involve a multidisciplinary team in the proce…
HCP12	And yet, we rarely discuss this topic in the consultation room. That’s partly because we don’t systematically track it, but also because we lack the tools to truly address it. It connects to what we mentioned earlier—what can a cardiologist do with fatigue if it’s not cardiac-related? If they don’t have effective solutions, they’re unlikely to bring it up, because doctors prefer discussing proble…
HCP10	Specialists don’t always feel responsible for everything, and I can understand that. Naturally, they look at the whole child, but their main focus is still on the illness. That balance can sometimes be a bit challenging, so occasionally things come up that they don’t always feel they have the space for or that they feel is part of their responsibility.
HCP05	Minimize the workload for the treating physician, so that the process is taken over while still ensuring clear feedback. The doctor should always be kept informed about what’s happening with their patient. That way, they still feel involved and maintain a sense of responsibility in their role as the patient’s care provider
HCP06	I think it’s always very important for doctors to receive clear feedback and to remain the lead provider in their patient’s care. They want to know exactly: What’s their role in the process? What falls under their responsibility? What’s handled elsewhere? That clarity ensures they stay engaged and understand what’s expected of them throughout the entire approach.
HCP17	Adding a summary to the patient’s file, covering what was discussed, along with the lifestyle advice given, ensures clarity. It doesn’t have to be lengthy—just a brief overview of the conversation and key takeaways. For the primary care provider, that’s usually enough to stay informed. Then, they can choose whether to follow up on those points when they see the patient again
HCP08	Is the doctor really the right person for this conversation? I think it requires specific communication skills, which not all doctors naturally have—but those skills can be trained. And that might actually be a crucial factor in effectively delivering and integrating this advice. Training certain people for this role could make a big difference. But looking at my colleagues, I suspect that most w…
HCP05	But you also need someone who is capable of delivering these recommendations effectively. So it’s really a search—balancing what skills a person needs to provide this advice and who is most available to take on the role.
HCP11	I work in a very social environment—pediatricians are generalists, meaning they’re broadly trained and think holistically. If you asked a vascular surgeon, for example, they might focus solely on a hip issue rather than considering the whole child—which would require more effort to bridge that gap. But in my setting, where there’s a broad perspective, I think pediatricians naturally incorporate t…
HCP14	So if I can offer a treatment, I believe I should be the one to deliver it. But not all of my colleagues will be thrilled about adding it to their workload. It’s an expansion of their responsibilities, and some feel their role is strictly focused on the heart. Not everyone has a holistic mindset when it comes to patient care.
HCP16	Yes, that’s something to address early on, but once PROfeel has been introduced—whether to children who actively want it or to those we offer it to because we believe it could be beneficial—then we could incorporate it into the follow-up process. If they continue using it, I could suggest making it a yearly check-in, looking at: What insights have emerged? How is their experience with the PROfeel…
HCP06	I think PROfeel is less suited to being a completely standalone tool—it’s not just something you download from the app store and figure out on your own. Instead, it should be part of blended care, integrated into the existing doctor-patient relationship. It serves as a supplementary tool, helping to reinforce what’s already being done and providing additional insights
HCP18	You know, some people might feel fully capable of using this on their own, without needing treatment. They might say, "I can coach myself with this." In that case, I’d look at whether the app could be expanded with modules for self-monitoring—giving patients feedback on their progress, especially for their own understanding. And for those who don’t get enough support from the app alone, it could …

## Sheet: Theme 3 - HCPs
Theme	Evidence-based, Financial Coverage and Time
Respondent	Quote
HCP01	And there will need to be some level of support, especially in the beginning. If someone encounters issues, where do they turn? Is it someone from the medical team, or is there a central PROfeel contact in the Netherlands that they can reach out to via email? Having a clear point of contact for questions and guidance could make a big difference in ensuring the tool is effectively used
HCP07	It’s really about seeing it—and that takes time. So the question is: How do you clearly demonstrate the value of this in the short term? The real key is buy-in. It shouldn’t just be the nurse’s responsibility in this case. Everyone needs to recognize the importance and benefit of the app. Because if that doesn’t happen, I don’t think it will succeed
HCP13	Sustainability is always a challenge. But once people recognize that this is truly a valuable addition, I believe it will naturally sustain itself over time.
HCP16	So this really has to be a meaningful addition. And once we’re all convinced, we need to commit to it. But first, that conviction has to be demonstrated—which is why the Randomized Controlled Trial is so valuable.
HCP01	So, make sure the support and financial aspects are fully secured first. Then, it would be helpful to introduce people to the tool through an information session or a short training, ensuring they understand how to use it effectively. You could even offer initial guidance the first time they engage with it, to help them feel confident in applying it.
HCP01	There will need to be some financial coverage, depending on whether PROfeel will be freely available or not. That’s a major consideration, as it will ultimately determine whether the tool can be implemented at all.
HCP05	So I worry that continuously exposing children in the WKZ to lifestyle advice without proper guidance might not be ideal. They’re already receiving so many recommendations they need to follow. Maybe some structured support could help ensure that the advice sticks, gets implemented into daily life, and ultimately has a real impact.
HCP19	Sometimes, just breaking through a barrier is enough to positively influence multiple factors. I think effectiveness comes down to impact—if a patient initially scores 2 for overall fatigue and well-being on a 0–10 scale, and after using Profile they move up to a 5, but their satisfaction jumps from 2 to 8, then I’d say that’s effective. It doesn’t mean they’re finished with their journey, but it…
HCP09	You need to have experience with a number of patients where you’ve clearly seen real benefits.
HCP12	Because ultimately, that’s what doctors want to hear from their patients—“This really helped me.” And once the treating physician hears that a few times, they’ll be convinced of its value.
HCP06	As a doctor, I would personally appreciate if this were embedded within a larger healthcare evaluation study. That way, we can properly assess the effects, since these initiatives cost money, and it’s essential to ensure we’re implementing them in the smartest way possible.
HCP11	Effectiveness is key, of course. If it turns out that it doesn’t work, then why would we continue using it? That’s a critical consideration in deciding whether it’s worth investing in long-term
HCP06	I think you need to demonstrate that it works—because for doctors, that’s extremely important. They rely on clear evidence to make decisions, so proving its effectiveness is key to gaining their trust and commitment.
HCP02	I see it as a two-step process—first, you translate the data into conclusions, and then you use those insights to guide the conversation. And I think you need time to truly engage in this discussion. You can’t do it in just ten minutes—these are in-depth conversations that require a more thoughtful approach
HCP15	And if that means we need someone to dedicate three hours a week to it—because we know that works, while other approaches don’t—then so be it. After all, we’re striving for healthy, independent, and happy children as they grow up. Sometimes, that requires investment.
HCP01	Ultimately, this could lead to cost savings in healthcare—fewer hospital visits for children, reduced need for diagnostic testing, and less reliance on intensive treatments. For a hospital, there needs to be a clear advantage to implementing this—not just additional time investment. And if it’s designed to be dummy-proof, then it really shouldn’t take up too much extra time.
HCP02	And I think you really need time to engage in these discussions properly. This isn’t something you can rush through in just ten minutes—these are deep conversations that require a more thoughtful approach
HCP04	No, because realistically, we don’t have time for that, and general pediatrics doesn’t either. So if we want to integrate this, it needs to be tightly structured, with clear boundaries. We also have to assess who is involved and what the minimum effort required is to still make it worthwhile
HCP04	If no action is taken to manage this effectively, the average doctor is simply going to say, “No way.”
HCP07	For the healthcare provider, I think it’s essential to allocate some extra time for this.
HCP07	I don’t think it’s necessarily a different vision—I believe it all comes down to time, money, and people’s energy. That’s really the core issue here.
HCP08	Yes, you simply have to make time for this if you want to do it properly. Without dedicated attention, it won’t be as effective
HCP10	It needs to fit seamlessly into healthcare—so that it doesn’t feel like it’s adding too much extra time or requiring too many additional steps. Those are exactly the kinds of barriers that can work against its success.
HCP14	And then it just ends up taking a lot of time. That’s the issue—it’s yet another new thing to learn, and that’s an extra burden. My days are already completely packed, so I don’t have the time to suddenly dedicate eight more hours a week to PROfeel—analyzing results, figuring out the next steps. So, I don’t know. It really depends on the time investment required
HCP15	So, being able to delegate this is really important—because I simply don’t have the time or energy to invest in it the way others, like you, can. That’s a key factor in making this workable.
HCP06	The strategic policy of health insurers for the coming years focuses on shared decision-making and finding appropriate care—which is precisely what this initiative is about. So, if it’s framed in that context, health insurers will likely support it, leading to funding opportunities—which seems like a smart approach. If health insurers get on board, hospital administrators will follow, because for…
HCP15	Interviewer: What do you need to be convinced of? HCP15: Well, in three to four years, you need to show me that this is truly a valuable intervention. Or, throughout the entire process, I want to hear from patients that they are genuinely improving
HCP08	Well, in terms of effectiveness, absolutely. I believe it’s part of our responsibility as an academic hospital to implement new approaches while also evaluating their impact. And I think that’s something we owe to our patients as well.
HCP12	But then they immediately ask, “Does it actually work? Will this really be effective? And how do you evaluate that?” That’s the key question—proving effectiveness and having a clear method to assess its impact
HCP14	I believe it’s essential to know whether it works. The impact of PROfeel needs to be measured—ideally, we should also be able to explain why it works. But if patients improve, that’s already a great success
